# Supplementary material for: RNase HI Is Essential for Survival of Mycobacterium smegmatis
Source: PLoS One. 2015 May 12;10(5):e0126260. doi: 10.1371/journal.pone.0126260 (PMC4429107; doi:10.1371/journal.pone.0126260)
Supplement: S1 Table — Bacterial cultures were grown on 7H9 media supplemented with OADC and Tween80. At determined intervals of time optical density of the cultures was measured by spectrophotometer (wave length 600 nm). Results were transformed into growth curves. (XLSX) [file pone.0126260.s001.xlsx]

## Sheet: Table S1
S1 Table. Optical densities of liquid cultures of M. smegmatis mc2 155 and ∆rnhA. Bacterial cultures were grown on 7H9 media supplemented with OADC and Tween80. At determined intervals of time optical density of the cultures was measured by spectrophotometer (wave length 600 nm). Results were transformed into growth curves.
		0	3	6	9	12	24	36	48	time (h)
	M. smegmatis mc2 155	0.069	0.143	0.295	0.6	0.962	3.87	4.104	4.455
	M. smegmatis mc2 155	0.074	0.129	0.262	0.544	1.07	4.32	4.206	3.924
	M. smegmatis mc2 155	0.058	0.114	0.26	0.496	1.086	4.692	4.44	4.2
	M. smegmatis mc2 155	0.062	0.133	0.264	0.517	1.116	5.628	5.208	5.322
	∆rnhA	0.051	0.142	0.295	0.586	0.918	3.504	4.506	4.656
	∆rnhA	0.068	0.125	0.247	0.53	0.897	3.84	4.002	4.752
	∆rnhA	0.068	0.132	0.355	0.527	0.85	4.29	4.308	4.266
