# Supplementary material for: RNase HI Is Essential for Survival of Mycobacterium smegmatis
Source: PLoS One. 2015 May 12;10(5):e0126260. doi: 10.1371/journal.pone.0126260 (PMC4429107; doi:10.1371/journal.pone.0126260)
Supplement: S4 Table — Bacteria were grown for 24 hours in 7H9 medium supplemented with OADC, Tween80 and vitamin B12. Cell lengths were measured on Nikon Eclipse TE2000 microscope. Lengths are presented in (nm). (XLSX) [file pone.0126260.s004.xlsx]

## Sheet: Table S4
S4 Table. Cell lenghts of M. smegmatis mc2 155 and ∆4305. Bacteria were grown for 24 hours in 7H9 medium supplemented with OADC, Tween80 and vitamin B12. Cell lengths were measured on Nikon Eclipse TE2000 microscope. Lengths are presented in (nm).
		M. smegmatis mc2 155 + B12	∆4305+B12
		2.6228	3.65675
		2.93971	3.31294
		2.31691	4.0764
		3.75282	2.87054
		4.47962	2.74035
		4.5997	4.36459
		3.06773	2.42056
		4.86008	2.03378
		4.08778	4.32414
		2.55834	2.21958
		2.91478	2.63165
		3.12208	2.82378
		3.42797	3.14989
		3.25733	2.9527
		3.01085	2.97798
		2.81366	2.17534
		2.60384	2.74035
		4.28622	2.51536
		2.63165	4.16867
		3.35592	3.65675
		3.65675	3.16885
		2.51536	4.51754
		3.13725	2.20947
		3.98666	2.19936
		2.87813	2.21706
		2.8124	2.76437
		3.44802	3.31926
		3.31042	3.36747
		3.46589	3.96264
		2.42056	2.6228
		3.52656	3.8783
		2.79091	3.4267
		1.68744	3.1981
		3.73386	2.63038
		2.88824	3.59229
		2.88698	2.57603
		2.27394	2.05274
		3.57333	3.22826
		2.66957	2.32829
		3.16	3.23222
		2.32667	2.44963
		3.07405	3.4787
		2.36115	2.98954
		2.86928	2.37758
		4.76275	2.81366
		3.33822	2.91478
		3.77051	3.34075
		4.57062	2.76816
		2.6228	2.8263
		2.44963	2.4964
		2.57477	4.14213
		2.75931	2.46733
		2.32829	1.8783
		2.54064	4.03216
		3.76672	2.26382
		4.44675	2.31691
		2.54064	3.76546
		3.20045	3.05888
		3.27502	2.76058
		4.31656	2.79344
		2.57603	3.06014
		3.40774	3.2232
		3.12461	2.32829
		2.86802	3.31926
		2.66957	4.37976
		3.15874	2.51662
		3.23078	2.72518
		2.81998	3.66686
		3.18402	4.72789
		2.44331	2.97798
		3.13598	3.4193
		3.65422	2.80861
		3.15874	2.31944
		3.09806	2.56718
		1.92634	1.95541
		3.87542	3.11576
		2.96914	3.95632
		4.65405	4.17752
		3.76546	2.07296
		3.90955	2.83642
		3.42797	2.91226
		2.23222	3.32053
		3.318	3.2687
		2.64808	2.06158
		3.01085	3.07405
		2.29669	3.66813
		2.6228	2.74035
		2.71381	2.4193
		3.31294	2.38264
		3.37488	2.34598
		5.06106	2.7669
		2.23096	3.77971
		3.81222	3.31042
		3.0968	3.98827
		2.53938	2.79091
		2.31944	2.53811
		2.29669	3.20045
		2.86422	3.53794
		3.91334	3.21688
		2.41045	3.18275
